# Supplementary material for: Berry By-Products in Combination with Antimicrobial Lactic Acid Bacteria Strains for the Sustainable Formulation of Chewing Candies
Source: Foods. 2022 Apr 19;11(9):1177. doi: 10.3390/foods11091177 (PMC9102268; doi:10.3390/foods11091177)
Supplement: Supplementary file 1 [file foods-11-01177-s001.zip]

Archive with 1 entries (1 files):
- foods-1668145-supplementary.pdf
